# Supplementary material for: Structural Analysis of the A Mating Type Locus and Development of the Mating Type Marker of Agaricus bisporus var. bisporus
Source: J Fungi (Basel). 2023 Feb 21;9(3):284. doi: 10.3390/jof9030284 (PMC10051438; doi:10.3390/jof9030284)
Supplement: Supplementary file 1 [file jof-09-00284-s001.zip]

Archive with 4 entries (4 files):
- Supplementary Figure S3.TIF
- Supplementary Figure S1.TIF
- Supplementary Figure S2.TIF
- Supplementary Figure S4.TIF
